# Supplementary material for: Distribution pattern and change prediction of Phellodendron habitat in China under climate change
Source: Ecol Evol. 2023 Aug 25;13(8):e10374. doi: 10.1002/ece3.10374 (PMC10450841; doi:10.1002/ece3.10374)
Supplement: Supplementary file 1 — Table S1 [file ECE3-13-e10374-s001.xls]

## Sheet: Appendix TableS1
Table S1. Information on geographical distribution points of Ph. amurense and Ph. chinense
Species	Longitude	Latitude	Location	Source
Ph. chinense	98.7238	27.6671	Gongshan, Yunnan	CVH
Ph. chinense	100.453	21.9574	Menghai, Yunnan	CVH
Ph. chinense	103.1	28.5	Meigu, Sichuan	CVH
Ph. chinense	103.33	29.51	Emeishan, Sichuan	CVH
Ph. chinense	103.4	29.57	Emeishan, Sichuan	CVH
Ph. chinense	104.79	32.42	Pingwu, Sichuan	CVH
Ph. chinense	106.006	24.3884	Tianlin, Guangxi	CVH
Ph. chinense	106.842	32.3529	Nanjian, Sichuan	CVH
Ph. chinense	107.11	29.55	Nanchuan, Chongqing	CVH
Ph. chinense	107.22	28.97	Nanchuan, Chongqing	CVH
Ph. chinense	107.31	29.08	Nanchuan, Chongqing	CVH
Ph. chinense	107.36	28.95	Nanchuan, Chongqing	CVH
Ph. chinense	108.61	30.47	Lichuan, Hubei	CVH
Ph. chinense	108.54	22.28	Qinbei, Guangxi	CVH
Ph. chinense	108.75	31.85	Kiguchi, Chongqing	CVH
Ph. chinense	108.93	30.29	Lichuan, Hubei	CVH
Ph. chinense	109.31	30.03	Lichuan, Hubei	CVH
Ph. chinense	109.779	30.295	Enshi, Hubei	CVH
Ph. chinense	109.492	24.3231	Yufeng, Guangxi	CVH
Ph. chinense	109.52	24.32	Yufeng, Guangxi	CVH
Ph. chinense	109.88	28.74	Baojing, Hunan	CVH
Ph. chinense	109.72	30.6	Jianshi, Hubei	CVH
Ph. chinense	109.74	30.02	Xuanfeng, Hubei	CVH
Ph. chinense	109.6	30.1	Xuanfeng, Hubei	CVH
Ph. chinense	109.81	30.14	Enshi, Hubei	CVH
Ph. chinense	110.26	28.45	Guzhang, Hunan	CVH
Ph. chinense	110.44	28.66	Guzhang, Hunan	CVH
Ph. chinense	110.32	31.48	Shenlongjia, Hubei	CVH
Ph. chinense	110.88	31.56	Shenlongjia, Hubei	CVH
Ph. chinense	111.91	28.22	Anhua, Hunan	CVH
Ph. chinense	113.33	26.23	Yongxing, Sichuan	CVH
Ph. chinense	114.21	27.19	Anfu, Jianxi	CVH
Ph. chinense	119.44	30.31	Lian, Zhejian	CVH
Ph. chinense	105.28	25.46	Xingren, Guizhou	Field work
Ph. chinense	105.66	25.38	Zhenfeng, Guizhou	Field work
Ph. chinense	105.7	25.3	Zhenfeng, Guizhou	Field work
Ph. chinense	106.25	28.38	Xishui, Guizhou	Field work
Ph. chinense	106.34	26.68	Qingzheng, Guizhou	Field work
Ph. chinense	106.69	26.53	Nanming, Guizhou	Field work
Ph. chinense	107.54	25.59	Dushan, Guizhou	Field work
Ph. chinense	107.97	26.58	Kali, Guizhou	Field work
Ph. chinense	108.23	27.51	Shiqian, Guizhou	Field work
Ph. chinense	108.59	26.45	Jianhe, Guizhou	Field work
Ph. chinense	108.7	27.7	Jiankou, Guizhou	Field work
Ph. chinense	108.79	27.73	Jiankou, Guizhou	Field work
Ph. chinense	98.2	25.3	Tengchong, Yunnan	GBIF
Ph. chinense	98.7194	27.6669	Gongshan, Yunnan	GBIF
Ph. chinense	99	27.6	Weixi, Yunnan	GBIF
Ph. chinense	99.2872	27.1772	Weixi, Yunnan	GBIF
Ph. chinense	99.68	24.23	Chende, Yunnan	GBIF
Ph. chinense	99.7	24.2	Chende, Yunnan	GBIF
Ph. chinense	102.235	29.9142	Luding, Sichuan	GBIF
Ph. chinense	102.49	30.02	Tianquan, Sichuan	GBIF
Ph. chinense	102.74	25.13	Panlong, Yunnan	GBIF
Ph. chinense	102.815	30.3681	Baoxing, Sichuan	GBIF
Ph. chinense	103.132	28.3286	Meigu, Sichuan	GBIF
Ph. chinense	103.632	29.738	Hongya, Sichuan	GBIF
Ph. chinense	103.39	29.49	Emeishan, Sichuan	GBIF
Ph. chinense	103.399	29.4961	Emeishan, Sichuan	GBIF
Ph. chinense	103.6	28.5	Mabian, Sichuan	GBIF
Ph. chinense	103.51	30.99	Dujiangyan, Sichuan	GBIF
Ph. chinense	104.67	29.64	Weiyuan, Sichuan	GBIF
Ph. chinense	104.68	32.34	Pingwu, Sichuan	GBIF
Ph. chinense	104.71	32.8	Pingwu, Sichuan	GBIF
Ph. chinense	104.88	32.27	Pingwu, Sichuan	GBIF
Ph. chinense	105.22	28.31	Changning, Sichuan	GBIF
Ph. chinense	105.16	30.86	Santai, Sichuan	GBIF
Ph. chinense	105.335	24.6812	Longlin, Guangxi	GBIF
Ph. chinense	105.38	28.16	Xuyong, Sichuan	GBIF
Ph. chinense	105.4	28.3	Xuyong, Sichuan	GBIF
Ph. chinense	106.4	29.8	Beibei, Chongqing	GBIF
Ph. chinense	107.099	29.1578	Nanchuan, Chongqing	GBIF
Ph. chinense	107.19	28.9	Nanchuan, Chongqing	GBIF
Ph. chinense	107.05	28.97	Nanchuan, Chongqing	GBIF
Ph. chinense	107.36	29.04	Nanchuan, Chongqing	GBIF
Ph. chinense	107.17	29.02	Nanchuan, Chongqing	GBIF
Ph. chinense	107.58	28.9	Nanchuan, Chongqing	GBIF
Ph. chinense	108.15	29.73	Fengdu, Chongqing	GBIF
Ph. chinense	108.25	29.53	Pengshui, Chongqing	GBIF
Ph. chinense	108.2	30.4	Lichuan, Hubei	GBIF
Ph. chinense	108.83	31.85	Kiguchi, Chongqing	GBIF
Ph. chinense	109.09	29.8	Xianfeng, Hubei	GBIF
Ph. chinense	109.67	27.35	Xihuang, Hunan	GBIF
Ph. chinense	109.22	29.58	Laifeng, Hubei	GBIF
Ph. chinense	109.54	28.69	Baojing, Hunan	GBIF
Ph. chinense	109.5	28.57	Huayuan, Hunan	GBIF
Ph. chinense	109.81	28.81	Yongshun, Hunan	GBIF
Ph. chinense	109.75	29.88	Hefeng, Hubei	GBIF
Ph. chinense	109.96	29.01	Yongshun, Hunan	GBIF
Ph. chinense	110.36	29.39	Sanzhi, Hunan	GBIF
Ph. chinense	110.8	29.37	Sanzhi, Hunan	GBIF
Ph. chinense	110.53	30.3	Badong, Hubei	GBIF
Ph. chinense	110.236	24.1756	Jingxiu, Guangxi	GBIF
Ph. chinense	110.39	28.45	Yuanling, Hunan	GBIF
Ph. chinense	110.43	29.38	Wulingyuan, Hunan	GBIF
Ph. chinense	110.462	23.5192	Pingnan, Guangxi	GBIF
Ph. chinense	110.6	26.0054	Ziyuan, Guangxi	GBIF
Ph. chinense	110.83	28.35	Anhua, Hunan	GBIF
Ph. chinense	110.85	26.43	Xinning, Hunan	GBIF
Ph. chinense	110.86	30.17	Wufeng, Hubei	GBIF
Ph. chinense	110.94	26.07	Quanzhou, Guangxi	GBIF
Ph. chinense	111.78	28.16	Xinghua, Hunan	GBIF
Ph. chinense	111.65	28.22	Xinghua, Hunan	GBIF
Ph. chinense	111.29	27.64	Lianyuan, Hunan	GBIF
Ph. chinense	111.78	27.5	Lianyuan, Hunan	GBIF
Ph. chinense	112.66	27.12	Hengshan, Hunan	GBIF
Ph. chinense	112.9	27.27	Nanyue, Hunan	GBIF
Ph. chinense	113.02	28.1	Yuhua, Hunan	GBIF
Ph. chinense	113.56	28.1	Yuhua, Hunan	GBIF
Ph. chinense	113.67	26.23	Zixing, Hunan	GBIF
Ph. chinense	113.57	26.07	Zixing, Hunan	GBIF
Ph. chinense	113.68	28.94	Pingjian, Hunan	GBIF
Ph. chinense	114.09	27.45	Anfu, Jianxi	GBIF
Ph. chinense	114.99	31.25	Machen, Hubei	GBIF
Ph. chinense	115.51	25.18	Anyuan, Jianxi	GBIF
Ph. chinense	115.98	29.56	Lushan, Jianxi	GBIF
Ph. chinense	119.22	30.84	Lian, Zhejian	GBIF
Ph. chinense	102.7	30	Tianquan, Sichuan	NSII
Ph. chinense	103.612	30.9963	Dujiangyan, Sichuan	NSII
Ph. chinense	105.31	28.13	Xuyong, Sichuan	NSII
Ph. chinense	106.533	24.3929	Linyun, Guangxi	NSII
Ph. chinense	109.47	30.29	Enshi, Hubei	NSII
Ph. chinense	109.87	31.54	Enshi, Hubei	NSII
Ph. chinense	109.633	24.4833	Luzhai, Guangxi	NSII
Ph. chinense	109.8	29.6	Sanzhi, Hunan	NSII
Ph. chinense	110.06	28.64	Guzhang, Hunan	NSII
Ph. chinense	110.79	29.78	Sanzhi, Hunan	NSII
Ph. chinense	110.33	31.61	Shenlongjia, Hubei	NSII
Ph. chinense	110.82	30.09	Shimen, Hunan	NSII
Ph. chinense	111.04	26.4	Dongan, Hunan	NSII
Ph. chinense	111.29	28.21	Xinghua, Hunan	NSII
Ph. chinense	111.34	28.23	Anhua, Hunan	NSII
Ph. chinense	111.79	28.23	Anhua, Hunan	NSII
Ph. chinense	111.95	28.13	Ningxiang, Hunan	NSII
Ph. chinense	112.31	27.25	Nanyue, Hunan	NSII
Ph. chinense	113.74	27.41	Liling, Hunan	NSII
Ph. chinense	113.15	26.57	Zixing, Hunan	NSII
Ph. chinense	113.87	27.18	Lianhua, Jianxi	NSII
Ph. chinense	107.23	29.16	Nanchuan, Chongqing	NSII
Ph. chinense	110.04	25.1422	Longshen, Guangxi	Wang et al., 2021
Ph. chinense	110.251	25.2551	Lingui, Guangxi	Wang et al., 2021
Ph. chinense	111.01	25.8979	Quanzhou, Guangxi	Wang et al., 2021
Ph. chinense	111.344	25.2735	Jianyong, Hunan	Wang et al., 2021
Ph. chinense	111.601	25.5264	Daoxian, Hunan	Wang et al., 2021
Ph. chinense	112.377	24.7807	Lianzhou, Guandong	Wang et al., 2021
Ph. chinense	114.514	26.325	Suichuan, Jianxi	Wang et al., 2021
Ph. chinense	114.62	27.3929	Anfu, Jianxi	Wang et al., 2021
Ph. chinense	98.5439	25.2108	Tengchong, Yunnan	Yang et al., 2019
Ph. chinense	102.6	30.5	Baoxing, Sichuan	Yang et al., 2019
Ph. chinense	102.9	25.1	Guandu, Yunnan	Yang et al., 2019
Ph. chinense	103.249	29.1604	Ebian, Sichuan	Yang et al., 2019
Ph. chinense	107	29.1	Nanchuan, Chongqing	Yang et al., 2019
Ph. chinense	108.48	25.41	Huanjian, Guangxi	Yang et al., 2019
Ph. chinense	110.26	28.8	Yongshun, Hunan	Yang et al., 2019
Ph. chinense	110.47	29.33	Wulingyuan, Hunan	Yang et al., 2019
Ph. chinense	104.874	27.4416	Zhenxiong, Yunnan	Zhang et al., 2016
Ph. chinense	109.33	28.69	Baojing, Hunan	Zhang et al., 2016
Ph. chinense	109.85	29	Yongshun, Hunan	Zhang et al., 2016
Ph. amurense	114.55	38.85	Quyang, Hebei	CVH
Ph. amurense	115.97	40.37	Zhuolu, Hebei	CVH
Ph. amurense	116.12	40.24	Changping, BeiJing	CVH
Ph. amurense	116.81	40.02	Mentougou, BeiJing	CVH
Ph. amurense	116.76	40.48	Miyun, BeiJing	CVH
Ph. amurense	117.98	40.59	Xinglong, Hebei	CVH
Ph. amurense	117.12	42.09	Weichang, Hebei	CVH
Ph. amurense	122.11	42.48	Zhangwu, Liaoning	CVH
Ph. amurense	122.7	43.1	Horqinleftback, Innermongolia	CVH
Ph. amurense	122.3	40.16	Gaizhou, Liaoning	CVH
Ph. amurense	123.3	41.7	Sujiatun, Liaoning	CVH
Ph. amurense	123.57	40.71	Fengchen, Liaoning	CVH
Ph. amurense	123.71	50.58	Oroqenautonomous, Innermongolia	CVH
Ph. amurense	124.9	41.2	Benxi, Liaoning	CVH
Ph. amurense	124.43	41.68	Fushun, Liaoning	CVH
Ph. amurense	124.88	41.35	XIbin, Liaoning	CVH
Ph. amurense	124.6	42.7	Xifeng, Liaoning	CVH
Ph. amurense	125.61	46.22	Zhaodong, Heilongjiang	CVH
Ph. amurense	126.83	42.56	Huinan, Jilin	CVH
Ph. amurense	126.6	45.7	Daoli, Heilongjiang	CVH
Ph. amurense	126.51	42.65	Huinan, Jilin	CVH
Ph. amurense	127.4	45.37	Acheng, Heilongjiang	CVH
Ph. amurense	127.28	42.34	Wusong, Jilin	CVH
Ph. amurense	128.09	42.4	Antu, Jilin	CVH
Ph. amurense	128.1	46.9	Tieli, Heilongjiang	CVH
Ph. amurense	128.73	42.13	Antu, Jilin	CVH
Ph. amurense	128.96	42.6	Helong, Jilin	CVH
Ph. amurense	129.02	47.02	Dailing, Heilongjiang	CVH
Ph. amurense	132.59	46.32	Baoqing, Heilongjiang	CVH
Ph. amurense	115.34	39.72	Fangshan, BeiJing	GBIF
Ph. amurense	115.81	40.49	Miyun, BeiJing	GBIF
Ph. amurense	116.1	39.26	Gaobeidian, Hebei	GBIF
Ph. amurense	116.17	40.21	Changping, BeiJing	GBIF
Ph. amurense	117.69	40.5	Miyun, BeiJing	GBIF
Ph. amurense	117.51	40.22	Jixian, Tianjin	GBIF
Ph. amurense	117.95	40.199	Jixian, Tianjin	GBIF
Ph. amurense	117.38	40.83	Luanping, Hebei	GBIF
Ph. amurense	117.88	41.02	Shuangqiao, Hebei	GBIF
Ph. amurense	118.23	41.63	Kalaqinbanner, Innermongolia	GBIF
Ph. amurense	119.7	41.5	Ningcheng, Innermongolia	GBIF
Ph. amurense	119.48	39.83	Beidaihe, Hebei	GBIF
Ph. amurense	119.83	40.1	Shanhaiguan, Hebei	GBIF
Ph. amurense	119.8	40.2	Suizhong, Liaoning	GBIF
Ph. amurense	120.75	40.94	Nanpiao, Liaoning	GBIF
Ph. amurense	121.25	41.55	Yixian, Liaoning	GBIF
Ph. amurense	121.8	41.54	Yixian, Liaoning	GBIF
Ph. amurense	121.1	41.6	Beizhen, Liaoning	GBIF
Ph. amurense	121.48	41.58	Beizhen, Liaoning	GBIF
Ph. amurense	121.78	39.91	Wafangdian, Liaoning	GBIF
Ph. amurense	122.8	40.1	Gaizhou, Liaoning	GBIF
Ph. amurense	122.19	42.76	Horqinleftback, Innermongolia	GBIF
Ph. amurense	122.6	48.4	Zhalantun, Innermongolia	GBIF
Ph. amurense	122.7	39.8	Zhuanghe, Liaoning	GBIF
Ph. amurense	123.09	40.23	Youyan, Liaoning	GBIF
Ph. amurense	123.18	49.53	Oroqenautonomous, Innermongolia	GBIF
Ph. amurense	123.2	43.84	Horqinleftback, Innermongolia	GBIF
Ph. amurense	123.42	41.85	Huanggu, Liaoning	GBIF
Ph. amurense	123.8	41.7	hunnan, Liaoning	GBIF
Ph. amurense	123.9	40.87	Benxi, Liaoning	GBIF
Ph. amurense	123.95	41.87	Xinfu, Liaoning	GBIF
Ph. amurense	123.96	41.83	Dongzhou, Liaoning	GBIF
Ph. amurense	124.04	41.06	Benxi, Liaoning	GBIF
Ph. amurense	124.06	40.43	Fengchen, Liaoning	GBIF
Ph. amurense	124.17	41.19	Benxi, Liaoning	GBIF
Ph. amurense	124.75	41.34	Xinbin, Liaoning	GBIF
Ph. amurense	124.8	41.2	Hengren, Liaoning	GBIF
Ph. amurense	124.9	40.74	Kuandian, Liaoning	GBIF
Ph. amurense	124.9	41.3	Hengren, Liaoning	GBIF
Ph. amurense	125.1	41.7	Xinbin, Liaoning	GBIF
Ph. amurense	125.158	41.89	Qianyuan, Liaoning	GBIF
Ph. amurense	125.57	41.3	Hengren, Liaoning	GBIF
Ph. amurense	125.96	44.18	Jiutai, Jilin	GBIF
Ph. amurense	126.74	44.09	Jiutai, Jilin	GBIF
Ph. amurense	126.12	48.65	Wudalianchi, Heilongjiang	GBIF
Ph. amurense	126.46	43.94	Changyi, Jilin	GBIF
Ph. amurense	126.5	49.8	Aihui, Heilongjiang	GBIF
Ph. amurense	127.32	43.12	Huadian, Jilin	GBIF
Ph. amurense	127.04	45.51	Acheng, Heilongjiang	GBIF
Ph. amurense	127.15	45.43	Acheng, Heilongjiang	GBIF
Ph. amurense	127.2	43.6	Jiaohe, Jilin	GBIF
Ph. amurense	127.36	49.45	Sunwu, Heilongjiang	GBIF
Ph. amurense	127.4	42.1	Wusong, Jilin	GBIF
Ph. amurense	127.5	45.2	Shangzhi, Heilongjiang	GBIF
Ph. amurense	127.51	45.29	Shangzhi, Heilongjiang	GBIF
Ph. amurense	127.58	41.94	Wusong, Jilin	GBIF
Ph. amurense	127.6	44.9	Wuchang, Heilongjiang	GBIF
Ph. amurense	128.95	42.41	Antu, Jilin	GBIF
Ph. amurense	128.1	42.4	Antu, Jilin	GBIF
Ph. amurense	128.21	42.78	Antu, Jilin	GBIF
Ph. amurense	128.33	47.15	Tieli, Heilongjiang	GBIF
Ph. amurense	128.51	42.78	Antu, Jilin	GBIF
Ph. amurense	128.56	47.8	Cuiluan, Heilongjiang	GBIF
Ph. amurense	128.1	46.1	Tonghe, Heilongjiang	GBIF
Ph. amurense	128.86	47.16	Dailing, Heilongjiang	GBIF
Ph. amurense	128.9	43.7	Ningan, Heilongjiang	GBIF
Ph. amurense	128.26	43.85	Ningan, Heilongjiang	GBIF
Ph. amurense	129.06	47.84	Dailing, Heilongjiang	GBIF
Ph. amurense	129.08	45.66	Fangzheng, Heilongjiang	GBIF
Ph. amurense	129.7	48.3	Xinqing, Heilongjiang	GBIF
Ph. amurense	131.83	46.21	Jixian, Heilongjiang	GBIF
Ph. amurense	132.7	46.1	Baoqing, Heilongjiang	GBIF
Ph. amurense	132.13	45.94	Baoqing, Heilongjiang	GBIF
Ph. amurense	132.3	45.8	Hulin, Heilongjiang	GBIF
Ph. amurense	113.01	40.64	Fengzhen, Innermongolia	NSII
Ph. amurense	117.69	40.18	Jixian, Tianjin	NSII
Ph. amurense	122.55	42.46	Zhangwu, Liaoning	NSII
Ph. amurense	122.3	42.9	Horqinleftback, Innermongolia	NSII
Ph. amurense	122.9	46.7	Zhalaite, Innermongolia	NSII
Ph. amurense	123.72	42.22	Tieling, Liaoning	NSII
Ph. amurense	124.63	45.77	Zhaoyuan, Heilongjiang	NSII
Ph. amurense	128.8	46.9	Tieli, Heilongjiang	NSII
Ph. amurense	129.4	48.76	Wuyiling, Heilongjiang	NSII
Ph. amurense	117.54	40.18	Jixian, Tianjin	Qin et al., 2006
Ph. amurense	119.43	40.23	Suizhong, Liaoning	Qin et al., 2006
Ph. amurense	119.65	40.81	Jianchan, Liaoning	Qin et al., 2006
Ph. amurense	121.92	46.91	Zhalaite, Innermongolia	Qin et al., 2006
Ph. amurense	127.5	41.9	Wusong, Jilin	Qin et al., 2006
Ph. amurense	131.24	46.81	Jixian, Heilongjiang	Qin et al., 2006
Ph. amurense	117.87	40.59	Xinglong, Hebei	Wan et al., 2014
Ph. amurense	118.91	41.033	Pingquan, Hebei	Wan et al., 2014
Ph. amurense	115.17	39.83	Mentougou, BeiJing	Wang et al., 2021
Ph. amurense	115.71	40.59	Chicheng, Hebei	Wang et al., 2021
Ph. amurense	116.01	40.07	Mentougou, BeiJing	Wang et al., 2021
Ph. amurense	116.06	40.06	Mentougou, BeiJing	Wang et al., 2021
Ph. amurense	117.43	40.24	Jixian, Tianjin	Wang et al., 2021
Ph. amurense	126.72	45.97	Hulan, Heilongjiang	Wang et al., 2021
Ph. amurense	127.89	45.29	Shangzhi, Heilongjiang	Wang et al., 2021
Ph. amurense	115.46	39.96	Mentougou, BeiJing	Yang et al., 2019
Ph. amurense	115.83	39.71	Fangshan, BeiJing	Yang et al., 2019
Ph. amurense	116.176	40.2105	Changping, BeiJing	Yang et al., 2019
Ph. amurense	116.42	40.88	Huairou, BeiJing	Yang et al., 2019
Ph. amurense	116.28	40.55	Miyun, BeiJing	Yang et al., 2019
Ph. amurense	116.36	40.88	Miyun, BeiJing	Yang et al., 2019
Ph. amurense	123.416	41.8276	Huanggu, Liaoning	Yang et al., 2019
Ph. amurense	128.514	42.7865	Antu, Jilin	Yang et al., 2019
Ph. amurense	117.68	40.59	Xinglong, Hebei	Zhang et al., 2016
Ph. amurense	123.13	40.99	Tiedong, Liaoning	Zhang et al., 2016
Ph. amurense	127.56	45.3	Shangzhi, Heilongjiang	Zhang et al., 2016
Ph. amurense	129.78	46.88	Tangyuan, Heilongjiang	Zhang et al., 2016
